# Supplementary material for: Evaluation of Safety and Immunogenicity of High-Dose Quadrivalent Seasonal Influenza Split Vaccine: A Preclinical Study
Source: Vaccines (Basel). 2026 May 17;14(5):446. doi: 10.3390/vaccines14050446 (PMC13211341; doi:10.3390/vaccines14050446)
Supplement: Supplementary file 1 [file vaccines-14-00446-s001.zip]

Archive with 10 entries (10 files):
- Figure S1.tif
- Figure S2.tif
- Figure S3.tif
- Table S1.pdf
- Table S2.pdf
- Table S3.pdf
- Table S4.pdf
- Table S6.pdf
- Table S7.pdf
- Table S8.pdf
